# Supplementary material for: Analysis of Factors Associated with the Risk of Suicide in a Brazilian Capital: Cross-Sectional Study
Source: Int J Environ Res Public Health. 2021 Dec 30;19(1):373. doi: 10.3390/ijerph19010373 (PMC8751138; doi:10.3390/ijerph19010373)
Supplement: Supplementary file 1 [file ijerph-19-00373-s001.zip]

Archive with 1 entries (1 files):
- ijerph-1495721-supplementary.pdf
